# Supplementary material for: Comprehensive Analysis of BrHMPs Reveals Potential Roles in Abiotic Stress Tolerance and Pollen–Stigma Interaction in Brassica rapa
Source: Cells. 2023 Apr 6;12(7):1096. doi: 10.3390/cells12071096 (PMC10093364; doi:10.3390/cells12071096)
Supplement: Supplementary file 1 [file cells-12-01096-s001.zip]

Archive with 7 entries (6 files):
- Tables/Table S1.  Basic information of HMP genes identified in B. rapa.xlsx
- Tables/Table S2. Cis-elements in promoter of HMP genes in B. rapa.xlsx
- Tables/Table S3. Expression of BrHMP genes in different tissues.xlsx
- Tables/Table S4. Expression of BrHMP genes after SI and CP pollination.xlsx
- Tables/Table S5. List of PPIs Extracted From STRING Database.xlsx
- Tables/Table S6.  The primers used in the qRT-PCR.xlsx
- Tables/
