# Supplementary material for: Comprehensive Analysis of BrHMPs Reveals Potential Roles in Abiotic Stress Tolerance and Pollen–Stigma Interaction in Brassica rapa
Source: Cells. 2023 Apr 6;12(7):1096. doi: 10.3390/cells12071096 (PMC10093364; doi:10.3390/cells12071096)
Supplement: Supplementary file 1 [file cells-12-01096-s001.zip › Tables/Table S1. Basic information of HMP genes identified in B. rapa.xlsx]

## Sheet: Sheet1
Table S1. Basic information of HMP genes identified in B. rapa.
Gene Name	Gene ID	Chromosome	start	end	Theoretical pI	Molecular weight	Amino acid length (aa)
BrHMP01	Bra011840	A01	277116	277867	9.49	17380.1	158
BrHMP02	Bra011581	A01	1575081	1575621	7.7	17153.3	153
BrHMP03	Bra011450	A01	2117557	2122068	8.69	98756.3	940
BrHMP04	Bra038451	A01	11118307	11119629	9.17	29253.2	268
BrHMP05	Bra038449	A01	11135643	11136193	7.58	16858.2	156
BrHMP06	Bra040643	Scaffold000229	29363	31555	9.11	56780.8	556
BrHMP07	Bra040245	A01	28293487	28294075	8.08	15125.8	142
BrHMP08	Bra040575	Scaffold000219	38337	39218	9.1	23916.9	220
BrHMP09	Bra028528	A02	881927	883125	9.67	20937	178
BrHMP10	Bra028868	A02	1687878	1688949	9.1	31399.6	289
BrHMP11	Bra028836	A02	1824737	1826598	8.97	41565.4	381
BrHMP12	Bra023619	A02	4228458	4229979	9.72	16962.5	149
BrHMP13	Bra023702	A02	4634588	4636616	6.51	60597.5	601
BrHMP14	Bra020229	A02	5681887	5683140	9.11	30204.4	278
BrHMP15	Bra020799	A02	23088013	23088625	8.62	14496.2	136
BrHMP16	Bra020774	A02	23183473	23185144	7.6	49415.8	483
BrHMP17	Bra020580	A02	24455126	24456368	6.14	39219.2	359
BrHMP18	Bra020527	A02	24756627	24757065	5.12	13114.2	118
BrHMP19	Bra029416	A02	25248307	25249956	4.65	34823.3	314
BrHMP20	Bra029215	A02	26493929	26496709	5.57	43549.3	394
BrHMP21	Bra032026	A02	26619542	26621178	9.27	29930.7	266
BrHMP22	Bra005762	A03	474276	476127	8.94	42920.7	393
BrHMP23	Bra005813	A03	760548	760898	6.21	7142.2	67
BrHMP24	Bra006647	A03	4461699	4462848	9.31	26162.8	239
BrHMP25	Bra022764	A03	6901695	6903633	7.53	33665.8	296
BrHMP26	Bra023089	A03	8634603	8636116	8.28	42938.8	402
BrHMP27	Bra001140	A03	14939171	14948004	5.85	54073.5	522
BrHMP28	Bra001184	A03	15188243	15189854	5.91	49941.8	472
BrHMP29	Bra001948	A03	19519409	19520888	8.43	15938.6	140
BrHMP30	Bra012724	A03	22559334	22560180	9.35	26571.7	242
BrHMP31	Bra014664	A04	2095676	2096172	5.32	15588.2	135
BrHMP32	Bra014702	A04	2357220	2357855	4.66	17888.2	165
BrHMP33	Bra028156	A04	6228295	6229204	6.5	28244.9	241
BrHMP34	Bra035681	A04	12874742	12876243	9.98	28985.5	265
BrHMP35	Bra017299	A04	15492109	15492965	9.36	12783.1	112
BrHMP36	Bra017215	A04	15997584	15999106	8.81	40604.2	388
BrHMP37	Bra017191	A04	16110440	16111485	9.53	28226.3	265
BrHMP38	Bra005201	A05	3969393	3970638	9.17	28491.5	269
BrHMP39	Bra005231	A05	4159267	4160776	9.01	40347.2	382
BrHMP40	Bra031380	A05	15616042	15617693	8.86	9420.94	84
BrHMP41	Bra029854	A05	21978310	21979090	7.75	8142.43	76
BrHMP42	Bra039452	A05	23387553	23389893	8.61	61267.5	606
BrHMP43	Bra018022	A06	9559203	9559911	7.74	15459.6	138
BrHMP44	Bra038642	A06	14329404	14331427	5.87	31807.3	291
BrHMP45	Bra009662	A06	16433437	16433802	9.35	13425.5	121
BrHMP46	Bra009773	A06	17160636	17162178	4.65	34234.7	307
BrHMP47	Bra009906	A06	17989181	17996051	8.06	37180.4	334
BrHMP48	Bra025166	A06	22997239	22997677	6.95	13187.4	112
BrHMP49	Bra025102	A06	25165061	25168789	5.05	106606	997
BrHMP50	Bra033570	A06	26180908	26181860	9.28	17023.6	153
BrHMP51	Bra030119	A07	6415793	6416351	8.75	16417.6	141
BrHMP52	Bra030113	A07	6464760	6466295	9.28	31181.4	271
BrHMP53	Bra012353	A07	8284447	8285203	9.71	17049.8	152
BrHMP54	Bra011978	A07	10811740	10813272	9.31	25330.9	230
BrHMP55	Bra003142	A07	11554911	11556093	9.37	26337.8	249
BrHMP56	Bra003234	A07	12060785	12061655	4.81	13651.5	127
BrHMP57	Bra016162	A07	19111917	19112635	9.59	17005.7	150
BrHMP58	Bra014283	A08	1968750	1969354	8.84	18791.9	167
BrHMP59	Bra013976	A08	4906178	4907625	9.77	16907.5	149
BrHMP60	Bra034669	A08	12188571	12189110	8.69	17206.5	154
BrHMP61	Bra034566	A08	12794237	12795334	6.89	20892.3	212
BrHMP62	Bra010738	A08	16195882	16197067	9.28	17039.6	153
BrHMP63	Bra016768	A08	19876396	19877832	6.35	33636.2	316
BrHMP64	Bra035839	A09	3357689	3360150	5.53	38887.2	353
BrHMP65	Bra036642	A09	5909182	5910008	5.76	23591.8	219
BrHMP66	Bra027641	A09	7187038	7193898	5.67	130472	1192
BrHMP67	Bra027947	A09	10053553	10054976	7.96	38581.3	353
BrHMP68	Bra037865	A09	10572627	10573852	9.59	17039	150
BrHMP69	Bra037919	A09	11670527	11671956	10.13	20981.1	182
BrHMP70	Bra027573	A09	13258982	13263588	4.95	107197	1002
BrHMP71	Bra024557	A09	24430859	24432125	9.01	39235.7	357
BrHMP72	Bra024556	A09	24437033	24437831	9.81	16493.2	147
BrHMP73	Bra007008	A09	26791300	26792341	9.61	26995.6	255
BrHMP74	Bra007230	A09	28105359	28106098	5.08	11369	106
BrHMP75	Bra007280	A09	28340738	28341585	4.78	18208.3	158
BrHMP76	Bra026968	A09	34525006	34527962	5.32	54734.6	504
BrHMP77	Bra032428	A09	36022660	36023408	8.32	17363.4	156
BrHMP78	Bra032637	A09	36952622	36953062	5.87	16537.9	146
BrHMP79	Bra033260	A10	4628927	4630332	7.65	19892.9	178
BrHMP80	Bra003110	A10	5086560	5089807	6.2	106212	977
BrHMP81	Bra002450	A10	9521077	9522253	9.23	28866.1	264
BrHMP82	Bra002209	A10	10882404	10885351	8.71	67243.3	663
BrHMP83	Bra009108	A10	15276779	15277677	6.57	11481.4	100
BrHMP84	Bra009531	A10	17104520	17106047	6.34	38450.5	347
BrHMP85	Bra009578	A10	17275429	17276596	8.22	35735.9	329
