# Supplementary material for: Comprehensive Analysis of BrHMPs Reveals Potential Roles in Abiotic Stress Tolerance and Pollen–Stigma Interaction in Brassica rapa
Source: Cells. 2023 Apr 6;12(7):1096. doi: 10.3390/cells12071096 (PMC10093364; doi:10.3390/cells12071096)
Supplement: Supplementary file 1 [file cells-12-01096-s001.zip › Tables/Table S2. Cis-elements in promoter of HMP genes in B. rapa.xlsx]

## Sheet: Sheet1
Table S2. Cis-elements in promoter of HMP genes in B. rapa.
light responsive element	10	17	15	13	11	8	11	7	5	5	14	6	14	9	14	6	11	9	7	19	16	3	8	11	12	16	8	15	13	7	5	1	14	7	7	2		13	12	8	8	14	1	6	8	8	20	7	6
palisade mesophyll cells														1		1												1					1													1
phytochrome down-regulation expression
meristem expression			1				1		2			1							1	1	1		1		1			1			1		1					1					1		1
circadian control		1				2							1							1					1			1										1		1		2	1				1		1
zein metabolism regulation			1	1				1		1				1			1		1			1	1					2			1									1		1					1
endosperm expression			1	2				1	1					1	1																																	1	1
cell cycle regulation											1																				1
seed-specific regulation	1									1
flavonoid biosynthetic genes regulation																								2					1					1	1								1
MeJA-responsiveness	2		6		2	2		2	12		2	2		2	4				4		2	14	8	2		2		6		6	4		2	2	2			2	4		4	2	2		4			4	10
gibberellin-responsiveness	2		1	1	1			1				3	1			1			1	1	1		1			1	4	2	1		2	2	2	2	2			1					2		1			2	1
abscisic acid responsiveness	1	3	3	3			1				1	2	2	2	2	1	4	1	2	2	3		1	1	1	3		3	3	2		1	3	1	1	1		2	4	2	1	1		2	3	3		4	1
salicylic acid responsiveness		1		1					1	3		1		1	1	1			2	1	1	1					1	1	1	2	1		2	3	3					3			1	2	1	1	1
auxin responsiveness	1	1		2						1		1	1	1	1	1	3					2					1	3	2	1			1	1	1			1			1				1	1	1	1
low-temperature responsiveness	1	3	1		1	3	5	5	1	2	1					1	2		1	1	1		1	1							1			1	1			2		1						1
defense and stress responsiveness	1			2		1	1	1					1		1	1	1		1	3	1				2	1		1		1	1								2	1		1		1	2		1		1
drought-inducibility	1	1		1	1	1	1	1				1	1	1	1		1	1			1			2		1				1			1	2	2				1			1	1				1		1
anaerobic induction	4	1	2	2	3	4	3	1	2	2	2	6	3	4	3	3	4	4		4	6		8	2	1	4	2	2	1	5	2	2	3	5	5			1	2	4	1	3	1	5	5	1	1	1	8
wound-responsive element												1								1
anoxic specific inducibility
	BrHMP01	BrHMP02	BrHMP03	BrHMP04	BrHMP05	BrHMP06	BrHMP07	BrHMP08	BrHMP09	BrHMP10	BrHMP11	BrHMP12	BrHMP13	BrHMP14	BrHMP15	BrHMP16	BrHMP17	BrHMP18	BrHMP19	BrHMP20	BrHMP21	BrHMP22	BrHMP23	BrHMP24	BrHMP25	BrHMP26	BrHMP27	BrHMP28	BrHMP29	BrHMP30	BrHMP31	BrHMP32	BrHMP33	BrHMP34	BrHMP35	BrHMP36	BrHMP37	BrHMP38	BrHMP39	BrHMP40	BrHMP41	BrHMP42	BrHMP43	BrHMP44	BrHMP45	BrHMP46	BrHMP47	BrHMP48	BrHMP49
[truncated: 36 more columns]
