# Supplementary material for: Comprehensive Analysis of BrHMPs Reveals Potential Roles in Abiotic Stress Tolerance and Pollen–Stigma Interaction in Brassica rapa
Source: Cells. 2023 Apr 6;12(7):1096. doi: 10.3390/cells12071096 (PMC10093364; doi:10.3390/cells12071096)
Supplement: Supplementary file 1 [file cells-12-01096-s001.zip › Tables/Table S3. Expression of BrHMP genes in different tissues.xlsx]

## Sheet: Sheet1
Table S3. Expression of BrHMP genes in different tissues(TPM value)
Gene name	Callus	Flower	Leaf	Root	Silique	Sterm
BrHMP06	16.56	35.709	146.197	86.542	27.003	92.999
BrHMP14	63.914	24.812	121.297	64.38	122.046	114.839
BrHMP42	74.518	94.579	117.98	219.266	32.01	128.529
BrHMP30	46.13	14.171	80.172	97.866	29.428	125.283
BrHMP62	27.771	26.431	63.322	88.689	48.726	38.231
BrHMP16	14.68	228.811	63.124	235.214	89.445	210.745
BrHMP41	212.781	67.89	59.06	86.039	167.909	90.173
BrHMP32	83.685	174.064	57.299	1178.27	66.65	199.542
BrHMP63	222.924	72.741	54.751	61.532	70.045	72.476
BrHMP58	61.891	17.528	54.187	4.419	0.525	7.78
BrHMP13	5.678	41.409	37.582	75.562	33.959	129.793
BrHMP82	4.97	50.162	35.349	42.91	28.112	148.651
BrHMP25	1.098	6.971	29.899	8.641	2.62	58.291
BrHMP27	2.807	3.905	29.567	2.737	1.006	10.751
BrHMP49	40.065	64.656	28.086	98.622	66.885	38.826
BrHMP03	7.633	10.821	27.21	5.734	6.439	18.632
BrHMP61	5.589	15.495	27.202	5.579	9.109	7.868
BrHMP64	13.174	37.25	20.53	4.33	66.613	60.864
BrHMP04	41.839	45.802	18.604	38.002	53.04	37.064
BrHMP78	178.902	205.581	17.62	110.593	154.801	104.842
BrHMP74	56.693	88.028	15.714	58.505	97.831	19.887
BrHMP50	16.952	6.358	15.071	33.519	3.665	31.385
BrHMP79	37.498	18.98	13.146	27.471	31.165	45.258
BrHMP08	148.091	283.665	12.85	37.303	72.54	26.21
BrHMP55	0	6.304	12.088	0	3.758	13.85
BrHMP43	0	2.301	11.956	54.568	3.807	10.925
BrHMP11	315.971	90.872	11.603	280.519	249.396	19.871
BrHMP20	5.134	73.288	10.964	26.763	87.687	38.328
BrHMP65	356.615	3.1	10.32	83.064	51.065	3.458
BrHMP38	0	10.288	9.657	0.507	8.664	26.109
BrHMP73	0	18.117	8.444	0.191	122.042	7.033
BrHMP81	0.958	0	8.078	1.902	0	22.881
BrHMP23	202.297	16.6	8.052	84.209	18.545	25.123
BrHMP36	68.084	38.64	7.48	37.474	145.001	20.539
BrHMP44	2.846	102.425	6.982	8.811	51.927	53.635
BrHMP02	58.102	182.659	6.967	24.323	0	2.863
BrHMP10	14.369	16.523	6.807	8.446	58.054	10.227
BrHMP34	5.67	4.5	6.737	20.467	0.317	4.483
BrHMP40	8.793	17.705	6.022	10.821	10.091	13.381
BrHMP56	3.307	71.845	5.406	23.684	0.547	4.515
BrHMP37	0.599	3.899	5.318	0.3	20.49	4.785
BrHMP76	4.786	8.118	5.264	6.986	8.751	5.541
BrHMP17	10.579	10.969	5.211	20.894	0.255	7.526
BrHMP85	34.739	30.829	4.787	19.34	10.466	6.938
BrHMP57	5.399	87.682	3.767	2.152	0.442	1.657
BrHMP19	0.683	99.934	3.21	2.013	1.54	2.383
BrHMP83	42.069	44.85	3.043	81.064	10.949	14.647
BrHMP66	5.312	7.932	2.817	17.755	14.138	3.422
BrHMP59	8.303	27.684	2.44	4.636	0.219	2.345
BrHMP28	0.699	4.988	2.392	5.096	0.788	2.07
BrHMP48	1.997	1.327	2.348	5.229	0	1.221
BrHMP80	2.236	1.83	2.292	0.477	0	0.257
BrHMP22	17.311	5.285	2.098	24.307	3	3.056
BrHMP18	2.567	0.796	1.743	9.18	0	1.9
BrHMP12	0.329	1.684	1.586	22.842	0.104	0.587
BrHMP39	158.405	0.926	1.462	26.47	1.367	4.064
BrHMP75	2.658	18.002	1.353	1.823	0.374	0.562
BrHMP09	1.253	0.68	1.252	24.313	0	5.516
BrHMP46	0.162	4.607	1.24	0.653	5.042	0.502
BrHMP67	0.967	9.002	1.158	9.709	2.564	4.142
BrHMP29	2.708	4.094	0.517	3.835	11.8	3.986
BrHMP47	1.841	2.544	0.411	2.078	0.855	0.382
BrHMP07	7.016	0	0.4	29.308	0	0
BrHMP15	13.483	0.95	0.384	35.551	0	0
BrHMP31	0	0.703	0.356	3.773	0	1.439
BrHMP84	2.869	31.878	0.27	0.842	5.195	0.234
BrHMP53	0.165	30.788	0.233	29.945	3.565	0
BrHMP71	0.593	8.646	0.232	2.197	19.548	18.387
BrHMP70	0.082	22.259	0.23	0.012	0	0.039
BrHMP33	0	0.128	0.194	0.124	1.57	0.065
BrHMP60	0.928	3.453	0.163	1.856	1.764	0
BrHMP45	0.342	0	0.161	1.02	0.868	0
BrHMP01	0.666	1.085	0.078	20.522	8.022	0
BrHMP72	3.448	18.522	0.074	20.231	3.974	0.373
BrHMP68	0	0.855	0.072	0.117	0.647	0
BrHMP05	2.5	0	0.053	55.988	0	0.973
BrHMP77	0	0	0.039	0.956	0	0
BrHMP52	0.897	5.766	0.038	1.719	0	0
BrHMP26	0	0.385	0	3.327	0	0.63
BrHMP51	1.344	0	0	2.212	0	0.32
BrHMP35	2.923	1.496	0	1.569	0	0
BrHMP24	0	0	0	0.202	0.276	0
BrHMP69	0	0	0	0.04	0	0
BrHMP21	0	0.142	0	0	0.097	0
BrHMP54	0	0	0	0	0	0
