# Supplementary material for: Comprehensive Analysis of BrHMPs Reveals Potential Roles in Abiotic Stress Tolerance and Pollen–Stigma Interaction in Brassica rapa
Source: Cells. 2023 Apr 6;12(7):1096. doi: 10.3390/cells12071096 (PMC10093364; doi:10.3390/cells12071096)
Supplement: Supplementary file 1 [file cells-12-01096-s001.zip › Tables/Table S4. Expression of BrHMP genes after SI and CP pollination.xlsx]

## Sheet: Sheet1
Table S4. Expression of BrHMP genes after SI and CP pollination (FPKM values)
Gene ID	Gene Name	UP	SI-5min	SI-10min	SI-20min	SC-5min	SC-10min	SC-20min
Bra011840	BrHMP01	0.0384633	0	0	0.0893003	0.205934	0.064092	0.067296
Bra011581	BrHMP02	5.35986	3.59451	2.66914	3.93778	4.1123	4.98533	5.03974
Bra011450	BrHMP03	7.1955	7.38741	7.17718	7.2395	6.81893	7.01783	6.71675
Bra038451	BrHMP04	15.9695	15.3005	14.4361	13.832	13.6358	14.6242	14.3151
Bra038449	BrHMP05	0	0	0	0	0	0	0
Bra040643	BrHMP06	1.36236	1.1799	1.46366	1.05818	1.18802	1.13776	1.00176
Bra040245	BrHMP07	0	0	0	0	0	0	0
Bra040575	BrHMP08	39.3555	34.7251	33.3557	36.513	32.8978	31.1863	28.552
Bra028528	BrHMP09	0.504059	1.0337	0.469861	0.592918	0.627976	0.254884	0.298566
Bra028868	BrHMP10	19.8147	17.6443	14.4402	16.8986	15.5563	16.7595	14.458
Bra028836	BrHMP11	2.97349	3.36636	4.11068	3.15572	3.59744	4.09445	4.01501
Bra023619	BrHMP12	3.44027	3.2891	3.46198	3.33056	3.6658	2.73544	3.22518
Bra023702	BrHMP13	8.47576	7.28778	8.40097	6.36275	6.01828	5.39952	4.93971
Bra020229	BrHMP14	0.647027	0.436327	0.517465	0.432691	0.843101	0.477372	0.561984
Bra020799	BrHMP15	7.11863	5.41118	5.75217	5.21313	5.76785	4.83294	4.91723
Bra020774	BrHMP16	36.0704	38.9618	37.6329	34.8856	34.6678	35.372	40.1917
Bra020580	BrHMP17	0.596862	0.544868	0.352012	0.496638	0.414509	0.565631	0.49046
Bra020527	BrHMP18	0	0.051296	0.102366	0.182305	0.152976	0.051092	0
Bra029416	BrHMP19	26.947	21.8131	25.3688	19.1547	22.2626	24.8394	24.6189
Bra029215	BrHMP20	8.3273	7.21624	7.63677	6.51428	6.77306	6.87211	5.14233
Bra032026	BrHMP21	0	0	0	0	0	0	0
Bra005762	BrHMP22	0.315251	0.354513	0.42017	0.505012	0.250955	0.276362	0.197115
Bra005813	BrHMP23	0.0773973	0	0	0	0	0.0440167	0.0820327
Bra006647	BrHMP24	0	0.0614273	0	0	0	0	0
Bra022764	BrHMP25	0.173103	0.189324	0.231249	0.045936	0.142057	0.059493	0.291216
Bra023089	BrHMP26	1.63736	1.63378	1.27884	1.14227	0.959758	1.23292	1.38861
Bra001140	BrHMP27	0.837124	0.740604	0.747633	0.631827	0.803496	0.906687	0.850073
Bra001184	BrHMP28	0.334632	0.424922	0.291677	0.229703	0.320733	0.345537	0.573013
Bra001948	BrHMP29	2.11238	2.11431	1.9867	1.90871	1.77616	1.53285	1.53038
Bra012724	BrHMP30	20.5503	18.841	17.4179	21.1085	17.7634	15.4924	13.4383
Bra014664	BrHMP31	0.411556	0.141065	0.246256	0.0735223	0.505426	0.36027	0.31855
Bra014702	BrHMP32	20.8958	19.016	17.0286	18.1353	24.9396	24.7476	22.8565
Bra028156	BrHMP33	0	0	0	0.011236	0	0	0
Bra035681	BrHMP34	2.20378	1.88724	1.75863	1.9197	2.28699	1.78688	1.52252
Bra017299	BrHMP35	0	0	0	0	0	0.0367577	0
Bra017215	BrHMP36	0.164642	0.379304	0.266514	0.272151	0.161501	0.184107	0.204023
Bra017191	BrHMP37	0.537267	0.330103	0.4241	0.507115	0.471048	0.258485	0.482527
Bra005201	BrHMP38	0.168477	0.229618	0.384287	0.339683	0.106302	0.0602363	0.0591857
Bra005231	BrHMP39	0.019229	0.00826167	0	0	0.007875	0	0
Bra031380	BrHMP40	0	0	0	0	0	0	0
Bra029854	BrHMP41	16.0329	16.407	15.2784	14.6537	17.378	15.1194	16.725
Bra039452	BrHMP42	4.06578	4.81243	4.9812	4.43258	4.46708	4.62714	4.38797
Bra018022	BrHMP43	0.0454783	0.123822	0.0445177	0.079738	0.0781413	0	0.056337
Bra038642	BrHMP44	1.39196	1.41903	1.74904	1.32049	1.40423	1.41336	1.75405
Bra009662	BrHMP45	0.0832217	0.0104797	0.0719687	0.035266	0.0354547	0.136943	0.128855
Bra009773	BrHMP46	22.2164	17.598	22.5352	16.4572	18.3561	21.7494	22.0866
Bra009906	BrHMP47	0.00919	0.0528143	0.255979	0.019335	0.0956987	0.0568257	0.176499
Bra025166	BrHMP48	0	0.0942453	0	0	0.0261653	0.0457877	0
Bra025102	BrHMP49	29.5674	30.2713	30.283	31.3547	35.1903	32.6705	33.7984
Bra033570	BrHMP50	1.47544	1.94357	1.91553	1.40927	1.16683	1.37587	0.907273
Bra030119	BrHMP51	0	0	0	0	0	0	0
Bra030113	BrHMP52	0	0	0	0	0	0	0
Bra012353	BrHMP53	0	0	0	0	0	0	0
Bra011978	BrHMP54	0	0	0	0	0	0	0
Bra003142	BrHMP55	4.11745	4.03745	3.37295	4.272	3.08103	2.13813	2.8507
Bra003234	BrHMP56	3.20693	2.81996	2.11455	2.55779	2.61796	2.79829	3.03533
Bra016162	BrHMP57	0	0	0	0	0	0.0218143	0.0262467
Bra014283	BrHMP58	16.0193	15.8851	15.1961	17.7932	12.4906	13.5698	9.45404
Bra013976	BrHMP59	6.76891	8.24439	6.76067	7.41521	6.57236	7.46456	6.4116
Bra034669	BrHMP60	2.96127	2.182	2.71497	3.40008	2.28283	2.94152	2.72847
Bra034566	BrHMP61	12.0011	13.6883	14.1942	13.6162	11.5337	9.87346	11.6282
Bra010738	BrHMP62	20.1739	21.6736	15.7279	17.7781	17.6456	17.1444	12.963
Bra016768	BrHMP63	29.4006	29.9386	28.7997	30.0482	26.3603	25.5385	26.1838
Bra035839	BrHMP64	35.9695	32.5834	34.364	30.8881	36.5988	33.7682	37.4879
Bra036642	BrHMP65	6.7708	6.13544	3.79322	3.96526	6.47047	5.46509	6.04558
Bra027641	BrHMP66	10.6557	11.287	10.2425	10.3964	11.5398	12.0136	12.2237
Bra027947	BrHMP67	8.21577	7.46793	7.30319	7.43745	7.05703	7.17008	7.67759
Bra037865	BrHMP68	0.304303	0.319839	0.3946	0.376503	0.319722	0.28099	0.267026
Bra037919	BrHMP69	0.00373233	0.0413067	0.021385	0.028416	0.0736217	0.0394217	0.0767287
Bra027573	BrHMP70	0.186333	1.78402	1.86957	1.45192	5.5133	2.33748	3.18547
Bra024557	BrHMP71	0	0.0552583	0.0321397	0.0351377	0.039869	0	0.0362333
Bra024556	BrHMP72	0	0	0	0	0	0	0
Bra007008	BrHMP73	0.136128	0.139811	0	0	0	0.0360957	0.0211433
Bra007230	BrHMP74	45.9614	42.6618	35.7506	39.0068	58.7324	50.3794	57.2577
Bra007280	BrHMP75	0.160123	0.292476	0.119033	0.0435193	0.397222	0.133312	0.390064
Bra026968	BrHMP76	0.432407	0.310966	0.538151	0.451579	0.441234	0.388425	0.353884
Bra032428	BrHMP77	0	0	0	0	0	0	0
Bra032637	BrHMP78	7.61872	6.87636	7.04602	5.48054	7.26184	8.13297	7.39106
Bra033260	BrHMP79	0.596823	0.632622	0.644122	0.462231	0.385418	0.496023	0.413003
Bra003110	BrHMP80	0	0	0	0	0.00980533	0	0
Bra002450	BrHMP81	0.0304503	0.105626	0.144089	0.0874573	0.151855	0.148465	0.0416013
Bra002209	BrHMP82	9.26811	9.96824	8.61508	7.87631	10.4081	8.17428	8.64624
Bra009108	BrHMP83	1.63538	1.70418	1.97403	1.41099	2.07183	2.19611	2.38772
Bra009531	BrHMP84	4.90437	4.10514	4.89193	3.86415	4.56953	5.34194	3.94863
Bra009578	BrHMP85	11.451	11.5166	9.12973	8.7589	9.41564	9.8874	10.7711
