# Supplementary material for: Comprehensive Analysis of BrHMPs Reveals Potential Roles in Abiotic Stress Tolerance and Pollen–Stigma Interaction in Brassica rapa
Source: Cells. 2023 Apr 6;12(7):1096. doi: 10.3390/cells12071096 (PMC10093364; doi:10.3390/cells12071096)
Supplement: Supplementary file 1 [file cells-12-01096-s001.zip › Tables/Table S5. List of PPIs Extracted From STRING Database.xlsx]

## Sheet: AT1G66240 
Table S5. List of PPIs of AT1G66240 Extracted From STRING Database
Node1	Node2	Node1 Gene ID	Node2 Gene ID	Combined Score
AT3G02960	HMA5	AT3G02960	AT1G63440	0.467
AT3G02960	At1g66240	AT3G02960	AT1G66240	0.906
AT3G02960	RAN1	AT3G02960	AT5G44790	0.467
AT3G02960	HMA1	AT3G02960	AT4G37270	0.467
AT3G02960	HMA6	AT3G02960	AT4G33520	0.467
AT3G06035	At1g66240	AT3G06035	AT1G66240	0.771
AT5G19250	At1g66240	AT5G19250	AT1G66240	0.871
AT5G23760	HMA5	AT5G23760	AT1G63440	0.792
AT5G23760	At1g66240	AT5G23760	AT1G66240	0.83
AT5G23760	HMA6	AT5G23760	AT4G33520	0.467
AT5G23760	HMA1	AT5G23760	AT4G37270	0.467
AT5G23760	COPT5	AT5G23760	AT5G20650	0.678
AT5G23760	RAN1	AT5G23760	AT5G44790	0.467
At1g66240	HMA5	AT1G66240	AT1G63440	0.926
At1g66240	FER2	AT1G66240	AT3G11050	0.722
At1g66240	HMA6	AT1G66240	AT4G33520	0.754
At1g66240	HMA1	AT1G66240	AT4G37270	0.859
At1g66240	COPT5	AT1G66240	AT5G20650	0.86
At1g66240	RAN1	AT1G66240	AT5G44790	0.907
COPT5	HMA5	AT5G20650	AT1G63440	0.91
COPT5	HMA6	AT5G20650	AT4G33520	0.658
COPT5	HMA1	AT5G20650	AT4G37270	0.825
COPT5	RAN1	AT5G20650	AT5G44790	0.785
HMA1	HMA5	AT4G37270	AT1G63440	0.473
HMA1	RAN1	AT4G37270	AT5G44790	0.44

## Sheet: AT3G05220
Table S5. List of PPIs of AT3G05220 Extracted From STRING Database
Node1	Node2	Node1 Gene ID	Node2 Gene ID	Combined Score
ABCB15	AT1G79520	AT3G28345	AT1G79520	0.639
ABCB15	HEN2	AT3G28345	AT2G06990	0.526
ABCB15	FRU	AT3G28345	AT2G28160	0.525
ABCB15	EXO70H2	AT3G28345	AT2G39380	0.439
ABCB15	AT3G05220	AT3G28345	AT3G05220	0.55
ABCB15	BTS	AT3G28345	AT3G18290	0.52
ABCB15	EXO70H1	AT3G28345	AT3G55150	0.439
ABCB15	AT5G11570	AT3G28345	AT5G11570	0.55
2022-04-02	AT3G05220	AT1G62180	AT3G05220	0.593
AT1G16310	EXO70H1	AT1G16310	AT3G55150	0.588
AT1G16310	EXO70H2	AT1G16310	AT2G39380	0.588
AT1G16310	BTS	AT1G16310	AT3G18290	0.602
AT1G16310	FRU	AT1G16310	AT2G28160	0.602
AT1G16310	HEN2	AT1G16310	AT2G06990	0.603
AT1G16310	AT3G05220	AT1G16310	AT3G05220	0.621
AT1G16310	AT5G11570	AT1G16310	AT5G11570	0.621
AT1G79520	EXO70H1	AT1G79520	AT3G55150	0.588
AT1G79520	EXO70H2	AT1G79520	AT2G39380	0.588
AT1G79520	BTS	AT1G79520	AT3G18290	0.602
AT1G79520	FRU	AT1G79520	AT2G28160	0.602
AT1G79520	HEN2	AT1G79520	AT2G06990	0.603
AT1G79520	AT3G05220	AT1G79520	AT3G05220	0.621
AT1G79520	AT5G11570	AT1G79520	AT5G11570	0.621
AT1G79520	ABCB15	AT1G79520	AT3G28345	0.639
AT3G05220	AT1G16310	AT3G05220	AT1G16310	0.621
AT3G05220	2022-04-02	AT3G05220	AT1G62180	0.593
AT3G05220	AT1G79520	AT3G05220	AT1G79520	0.621
AT3G05220	HEN2	AT3G05220	AT2G06990	0.674
AT3G05220	FRU	AT3G05220	AT2G28160	0.673
AT3G05220	EXO70H2	AT3G05220	AT2G39380	0.621
AT3G05220	ABCB15	AT3G05220	AT3G28345	0.55
AT3G05220	EXO70H1	AT3G05220	AT3G55150	0.621
AT3G05220	BTS	AT3G05220	AT3G18290	0.673
AT3G05220	AT5G11570	AT3G05220	AT5G11570	0.69
AT5G11570	AT1G16310	AT5G11570	AT1G16310	0.621
AT5G11570	AT1G79520	AT5G11570	AT1G79520	0.621
AT5G11570	HEN2	AT5G11570	AT2G06990	0.674
AT5G11570	FRU	AT5G11570	AT2G28160	0.673
AT5G11570	EXO70H2	AT5G11570	AT2G39380	0.621
AT5G11570	AT3G05220	AT5G11570	AT3G05220	0.69
AT5G11570	BTS	AT5G11570	AT3G18290	0.673
AT5G11570	ABCB15	AT5G11570	AT3G28345	0.55
AT5G11570	EXO70H1	AT5G11570	AT3G55150	0.621
BTS	AT1G16310	AT3G18290	AT1G16310	0.602
BTS	AT1G79520	AT3G18290	AT1G79520	0.602
BTS	HEN2	AT3G18290	AT2G06990	0.691
BTS	FRU	AT3G18290	AT2G28160	0.644
BTS	EXO70H2	AT3G18290	AT2G39380	0.603
BTS	AT3G05220	AT3G18290	AT3G05220	0.673
BTS	ABCB15	AT3G18290	AT3G28345	0.52
BTS	EXO70H1	AT3G18290	AT3G55150	0.603
BTS	AT5G11570	AT3G18290	AT5G11570	0.673
EXO70H1	AT1G16310	AT3G55150	AT1G16310	0.588
EXO70H1	AT1G79520	AT3G55150	AT1G79520	0.588
EXO70H1	HEN2	AT3G55150	AT2G06990	0.605
EXO70H1	FRU	AT3G55150	AT2G28160	0.634
EXO70H1	AT3G05220	AT3G55150	AT3G05220	0.621
EXO70H1	BTS	AT3G55150	AT3G18290	0.603
EXO70H1	ABCB15	AT3G55150	AT3G28345	0.439
EXO70H1	AT5G11570	AT3G55150	AT5G11570	0.621
EXO70H2	AT1G16310	AT2G39380	AT1G16310	0.588
EXO70H2	AT1G79520	AT2G39380	AT1G79520	0.588
EXO70H2	HEN2	AT2G39380	AT2G06990	0.605
EXO70H2	FRU	AT2G39380	AT2G28160	0.609
EXO70H2	ABCB15	AT2G39380	AT3G28345	0.439
EXO70H2	BTS	AT2G39380	AT3G18290	0.603
EXO70H2	AT5G11570	AT2G39380	AT5G11570	0.621
EXO70H2	AT3G05220	AT2G39380	AT3G05220	0.621
FRU	AT1G16310	AT2G28160	AT1G16310	0.602
FRU	AT1G79520	AT2G28160	AT1G79520	0.602
FRU	HEN2	AT2G28160	AT2G06990	0.687
FRU	ABCB15	AT2G28160	AT3G28345	0.525
FRU	EXO70H2	AT2G28160	AT2G39380	0.609
FRU	EXO70H1	AT2G28160	AT3G55150	0.634
FRU	BTS	AT2G28160	AT3G18290	0.644
FRU	AT5G11570	AT2G28160	AT5G11570	0.673
FRU	AT3G05220	AT2G28160	AT3G05220	0.673
HEN2	AT1G16310	AT2G06990	AT1G16310	0.603
HEN2	AT1G79520	AT2G06990	AT1G79520	0.603
HEN2	ABCB15	AT2G06990	AT3G28345	0.526
HEN2	EXO70H2	AT2G06990	AT2G39380	0.605
HEN2	EXO70H1	AT2G06990	AT3G55150	0.605
HEN2	AT5G11570	AT2G06990	AT5G11570	0.674
HEN2	AT3G05220	AT2G06990	AT3G05220	0.674
HEN2	FRU	AT2G06990	AT2G28160	0.687
HEN2	BTS	AT2G06990	AT3G18290	0.691

## Sheet: AT3G06130
Table S5. List of PPIs of AT3G06130 Extracted From STRING Database
Node1	Node2	Node1 Gene ID	Node2 Gene ID	Combined Score
AT1G01490	AT3G06130	AT1G01490	AT3G06130	0.603
AT1G01490	AT4G23540	AT1G01490	AT4G23540	0.642
AT1G01490	ENODL9	AT1G01490	AT3G20570	0.696
AT1G11780	AT3G06130	AT1G11780	AT3G06130	0.61
AT1G21680	TWN2	AT1G21680	AT1G14610	0.87
AT1G21680	FOP1	AT1G21680	AT5G53390	0.591
AT1G21680	AT4G17520	AT1G21680	AT4G17520	0.96
AT1G21680	AT3G06130	AT1G21680	AT3G06130	0.966
AT3G06130	TWN2	AT3G06130	AT1G14610	0.847
AT3G06130	CSP3	AT3G06130	AT2G17870	0.62
AT3G06130	FOP1	AT3G06130	AT5G53390	0.591
AT3G06130	AT4G23540	AT3G06130	AT4G23540	0.603
AT3G06130	ENODL9	AT3G06130	AT3G20570	0.612
AT3G06130	CSDP1	AT3G06130	AT4G36020	0.62
AT3G06130	AT4G17520	AT3G06130	AT4G17520	0.961
AT4G17520	TWN2	AT4G17520	AT1G14610	0.733
AT4G17520	CSP3	AT4G17520	AT2G17870	0.566
AT4G17520	FOP1	AT4G17520	AT5G53390	0.441
AT4G17520	CSDP1	AT4G17520	AT4G36020	0.583
AT4G23540	ENODL9	AT4G23540	AT3G20570	0.739

## Sheet: AT2G36950
Table S5. List of PPIs of AT2G36950 Extracted From STRING Database
Node1	Node2	Node1 Gene ID	Node2 Gene ID	Combined Score
AT2G36950	MOT1	AT2G36950	AT2G25680	0.52
AT2G36950	TL29	AT2G36950	AT4G09010	0.504
AT2G36950	COPT5	AT2G36950	AT5G20650	0.532
AT2G36950	KAN3	AT2G36950	AT4G17695	0.542
AT2G36950	ROD1	AT2G36950	AT3G15820	0.562
AT2G36950	CHX18	AT2G36950	AT5G41610	0.596
AT2G36950	NodGS	AT2G36950	AT3G53180	0.679
AT2G36950	SLOMO	AT2G36950	AT4G33210	0.682
AT2G36950	RP2	AT2G36950	AT3G01200	0.731
AT2G36950	AT3G07600	AT2G36950	AT3G07600	0.961
AT3G07600	MOT1	AT3G07600	AT2G25680	0.598
AT3G07600	AT2G36950	AT3G07600	AT2G36950	0.961
CHX18	AT2G36950	AT5G41610	AT2G36950	0.596
CHX18	RP2	AT5G41610	AT3G01200	0.463
COPT5	AT2G36950	AT5G20650	AT2G36950	0.532
KAN3	AT2G36950	AT4G17695	AT2G36950	0.542
MOT1	AT2G36950	AT2G25680	AT2G36950	0.52
MOT1	AT3G07600	AT2G25680	AT3G07600	0.598
NodGS	AT2G36950	AT3G53180	AT2G36950	0.679
NodGS	SLOMO	AT3G53180	AT4G33210	0.875
ROD1	AT2G36950	AT3G15820	AT2G36950	0.562
RP2	AT2G36950	AT3G01200	AT2G36950	0.731
RP2	CHX18	AT3G01200	AT5G41610	0.463
SLOMO	AT2G36950	AT4G33210	AT2G36950	0.682
SLOMO	NodGS	AT4G33210	AT3G53180	0.875
TL29	AT2G36950	AT4G09010	AT2G36950	0.504
