# Supplementary material for: Comprehensive Analysis of BrHMPs Reveals Potential Roles in Abiotic Stress Tolerance and Pollen–Stigma Interaction in Brassica rapa
Source: Cells. 2023 Apr 6;12(7):1096. doi: 10.3390/cells12071096 (PMC10093364; doi:10.3390/cells12071096)
Supplement: Supplementary file 1 [file cells-12-01096-s001.zip › Tables/Table S6. The primers used in the qRT-PCR.xlsx]

## Sheet: Sheet2
Table S6 . The primers used in the qRT-PCR
Gene name	Primer sequence (5'-3')
qBrActin2-F	CGGTGTCATGGTTGGGATGA
qBrActin2-R	CGTGCTCGATGGGGTACTTC
BrHMP02Bra011581-F	GAAAGTGACAGTGGTTGGTTAC
BrHMP02Bra011581-R	AACAGGAGCTCTATTGTCGTAG
BrHMP06Bra040643-F	GCGTCTAAGGATCAGAGAGAGT
BrHMP06Bra040643-R	CCTCGCTGAACTCATCATCATA
BrHMP08Bra040575-F	ACTATGGTGGTTATGGATGTGG
BrHMP08Bra040575-R	GTTCTCTTCGCTGAAGTAATCG
BrHMP11Bra028836-F	GGAGAAACCAGCTGAAAAGAAG
BrHMP11Bra028836-R	CCTTCGCAATGTAGTTTCGTTT
BrHMP13Bra023702-F	ACAACAACAACAATACTTGGCG
BrHMP13Bra023702-R	AGGCGGATATTGGTATGGATAC
BrHMP14Bra020229-F	TCCAAGATCGTTAAATGCGTTC
BrHMP14Bra020229-R	AGTCGACTTTCTTCTTCGTCTT
BrHMP16Bra020774-F	GCTCAGAAGAACGCTAATCTTG
BrHMP16Bra020774-R	CGTTTTTACCACCGTCTTGTG
BrHMP30Bra012724-F	CAACCAGTAGCGATGTGTTATG
BrHMP30Bra012724-R	GTAATCGCATCTGTTGAGGTTG
BrHMP32Bra014702-F	CGTCAATAGAGTCCTAGGCAAA
BrHMP32Bra014702-R	CTCTACCTTTCACTGTCACCTT
BrHMP41Bra029854-F	CTCAGACCGTTGTTCTAAGAGT
BrHMP41Bra029854-R	TTCTTTCCGGTTTTTGATACGG
BrHMP42Bra039452-F	CAACAACAACAACAACAAGCTG
BrHMP42Bra039452-R	GAGCATAGTTCACTGACGGATA
BrHMP44Bra038642-F	CTGCTGAATCGGATTTAAAAGGG
BrHMP44Bra038642-R	GGTGGGTCAACTTTCATAATCG
BrHMP63Bra016768-F	ACATCTTTGGGGTGGTTAGATT
BrHMP63Bra016768-R	TGTGAGATCTCCATACTCGTTG
BrHMP78Bra032637-F	GCTAAGAAAGTATTGGCCGATG
BrHMP78Bra032637-R	CCTTTTTCCCTTCTTCCTTTGG
BrHMP82Bra002209-F	GCAACAACAACAGCAACAATAC
BrHMP82Bra002209-R	GTTGAGGTGGCAAATAGTTGAC
BrHMP36Bra017215-F	TTATGGATACTCGCATCCTACG
BrHMP36Bra017215-R	TATCGGATAAGTCTGACCCTCT
BrHMP59Bra013976-F	CATTGCAGACAGTGGAAATCAA
BrHMP59Bra013976-R	CTCTCTTCAACACCTTGTTTGG
BrHMP61Bra034566-F	TCTACACTCGCTGTTTTCTCAA
BrHMP61Bra034566-R	GACTTAGTGATGAGAGGCAATGA
